# Supplementary material for: Changes in Expression in BMP2 and Two Closely Related Genes in Guinea Pig Retinal Pigment Epithelium during Induction and Recovery from Myopia
Source: Biomolecules. 2023 Sep 11;13(9):1373. doi: 10.3390/biom13091373 (PMC10526436; doi:10.3390/biom13091373)
Supplement: Supplementary file 1 [file biomolecules-13-01373-s001.zip]

Archive with 1 entries (1 files):
- biomolecules-2506581-supplementary.pdf
